# Supplementary material for: DeepPROTACs is a deep learning-based targeted degradation predictor for PROTACs
Source: Nat Commun. 2022 Nov 21;13:7133. doi: 10.1038/s41467-022-34807-3 (PMC9681730; doi:10.1038/s41467-022-34807-3)
Supplement: Supplementary file 3 — Source Data [file 41467_2022_34807_MOESM3_ESM.zip]

Archive with 3 entries (3 files):
- Figure 4.xlsx
- Supplementary Fig.3a.xlsx
- Figure 3.xlsx
