# Supplementary material for: DeepPROTACs is a deep learning-based targeted degradation predictor for PROTACs
Source: Nat Commun. 2022 Nov 21;13:7133. doi: 10.1038/s41467-022-34807-3 (PMC9681730; doi:10.1038/s41467-022-34807-3)
Supplement: Supplementary file 3 — Source Data [file 41467_2022_34807_MOESM3_ESM.zip › Figure 4.xlsx]

## Sheet: Sheet1
Figure 4a	item	repeat 1	repeat 2	repeat 3	average	standard deviation
1	ACC	0.7848	0.7778	0.7672	0.7766	0.0072351
1	AUROC	0.829	0.8353	0.829	0.8311	0.00296985
2	ACC	0.7496	0.7725	0.7337	0.751933	0.0159257
2	AUROC	0.8151	0.8118	0.8119	0.812933	0.00153261
3	ACC	0.7566	0.7478	0.7725	0.758967	0.0102217
3	AUROC	0.83	0.8434	0.829	0.834133	0.00656523
4	ACC	0.7566	0.7496	0.7549	0.7537	0.00298105
4	AUROC	0.8234	0.8233	0.7998	0.8155	0.0111017
5	ACC	0.7601	0.7284	0.746	0.744833	0.0129677
5	AUROC	0.7958	0.7926	0.792	0.793467	0.001668
6	ACC	0.7478	0.7619	0.746	0.7519	0.00710915
6	AUROC	0.7876	0.7905	0.7808	0.7863	0.0040653
7	ACC	0.7619	0.7601	0.7196	0.7472	0.01953
7	AUROC	0.7987	0.8025	0.7986	0.799933	0.00181537
8	ACC	0.7072	0.716	0.7178	0.713667	0.00463129
8	AUROC	0.7363	0.744	0.7379	0.7394	0.00331763
Figure 4b
U-samp	ACC	0.7273	0.7525	0.7172	0.732333	0.0148442
N-samp	ACC	0.7848	0.7778	0.7672	0.7766	0.0072351
O-samp	ACC	0.7669	0.7954	0.7913	0.784533	0.0125805
Normal-loss	ACC	0.7848	0.7778	0.7672	0.7766	0.0072351
Normal-loss	AUROC	0.829	0.8353	0.829	0.8311	0.00296985
Weighted-loss	ACC	0.7884	0.7672	0.7884	0.781333	0.00999378
Weighted-loss	AUROC	0.8333	0.8345	0.8368	0.834867	0.0014522
