# Supplementary material for: DeepPROTACs is a deep learning-based targeted degradation predictor for PROTACs
Source: Nat Commun. 2022 Nov 21;13:7133. doi: 10.1038/s41467-022-34807-3 (PMC9681730; doi:10.1038/s41467-022-34807-3)
Supplement: Supplementary file 3 — Source Data [file 41467_2022_34807_MOESM3_ESM.zip › Supplementary Fig.3a.xlsx]

## Sheet: source data table
Filename	Temperature (°C)	Bin	[Syr] (M)	[Cell] (M)	Ligand in Cell	Control Type	N (sites)	KD (M)	∆H (kcal/mol)	∆G (kcal/mol)	-T∆S (kcal/mol)	Offset (kcal/mol)	Red. Chi-Sqr. (kcal/mol)²	Competitive Unknown	Compete N (sites)	Compete KD (M)	Compete ∆H (kcal/mol)	[Weak] (M)	Avg. Inj. Heat (μcal)	St. Dev. Inj. Heat (μcal)
VHL into PROTAC 8	25.1	Binding	0.0004	2e-05	Yes	Fitted Offset	0.977 ± 5.3E-2	4.37E-6 ± 1.49E-6	-0.90 ± 0.086	-7.31	-6.41	-0.511	0.00069	N/A	N/A	N/A	N/A	N/A	N/A	N/A
VHL into PROTAC 8N	25.1	No Biding	0.0004	2e-05	Yes	Fitted Offset	N/A	N/A	N/A	N/A	N/A	N/A	N/A	N/A	N/A	N/A	N/A	N/A	N/A	N/A
ERα into PROTAC 8	25.1	Binding	0.00035	3.5e-05	Yes	Fitted Offset	1.05 ± 2.2E-2	2.14E-6 ± 354E-9	-6.86 ± 0.380	-7.74	-0.879	-1.32	0.019	N/A	N/A	N/A	N/A	N/A	N/A	N/A
ERα into PROTAC 8N	25.1	Binding	0.00035	3.5e-05	Yes	Fitted Offset	1.04 ± 2.2E-2	2.82E-6 ± 363E-9	-4.24 ± 0.241	-7.57	-3.34	-2.67	0.0032	N/A	N/A	N/A	N/A	N/A	N/A	N/A
