# Supplementary material for: DeepPROTACs is a deep learning-based targeted degradation predictor for PROTACs
Source: Nat Commun. 2022 Nov 21;13:7133. doi: 10.1038/s41467-022-34807-3 (PMC9681730; doi:10.1038/s41467-022-34807-3)
Supplement: Supplementary file 3 — Source Data [file 41467_2022_34807_MOESM3_ESM.zip › Figure 3.xlsx]

## Sheet: Sheet1
DeepPROTACs_fpr	DeepPROTACs_tpr		SVM_MACCS_fpr	SVM_MACCS_tpr		SVM_Mogan_fpr	SVM_Mogan_tpr		RF_MACCS_fpr	RF_MACCS_tpr		RF_Mogan_fpr	RF_Mogan_tpr
0	0		0	0		0	0		0	0		0	0
0	0.00971		0	0.00971		0	0.00971		0	0.00971		0	0.01942
0	0.01942		0.00552	0.00971		0.00552	0.00971		0	0.02913		0	0.05825
0.00552	0.01942		0.00552	0.01942		0.00552	0.03883		0	0.03883		0.00552	0.05825
0.00552	0.03883		0.00552	0.03883		0.01105	0.03883		0.00552	0.03883		0.00552	0.13592
0.01105	0.03883		0.01657	0.03883		0.01105	0.07767		0.00552	0.1068		0.01105	0.13592
0.01105	0.1068		0.01657	0.07767		0.01657	0.07767		0.01657	0.1068		0.01105	0.19417
0.0221	0.1068		0.0221	0.07767		0.01657	0.24272		0.01657	0.1165		0.01657	0.19417
0.0221	0.12621		0.0221	0.1165		0.03315	0.24272		0.0221	0.1165		0.01657	0.26214
0.0221	0.15534		0.02762	0.1165		0.03315	0.26214		0.0221	0.15534		0.0221	0.26214
0.02762	0.15534		0.02762	0.16505		0.03867	0.26214		0.02762	0.15534		0.0221	0.31068
0.02762	0.29126		0.03867	0.16505		0.03867	0.27184		0.02762	0.17476		0.03867	0.31068
0.03315	0.29126		0.03867	0.26214		0.0442	0.27184		0.03867	0.17476		0.03867	0.32039
0.03315	0.33981		0.0442	0.26214		0.0442	0.31068		0.03867	0.20388		0.0442	0.32039
0.04972	0.33981		0.05525	0.28155		0.05525	0.31068		0.04972	0.20388		0.0442	0.35922
0.04972	0.36893		0.06077	0.28155		0.05525	0.35922		0.05525	0.21359		0.05525	0.35922
0.05525	0.36893		0.06077	0.29126		0.07182	0.35922		0.05525	0.24272		0.05525	0.36893
0.05525	0.37864		0.07182	0.29126		0.07182	0.40777		0.06077	0.25243		0.06077	0.36893
0.06077	0.38835		0.07735	0.29126		0.07735	0.40777		0.06077	0.26214		0.06077	0.38835
0.06077	0.39806		0.07735	0.33981		0.07735	0.41748		0.0663	0.26214		0.0663	0.38835
0.0663	0.40777		0.08287	0.33981		0.08287	0.41748		0.0663	0.30097		0.0663	0.39806
0.0663	0.41748		0.08287	0.35922		0.08287	0.4466		0.07182	0.30097		0.07735	0.39806
0.07182	0.41748		0.09392	0.35922		0.09392	0.4466		0.08287	0.30097		0.07735	0.40777
0.07182	0.45631		0.09392	0.37864		0.09392	0.47573		0.0884	0.30097		0.08287	0.40777
0.07735	0.45631		0.09945	0.37864		0.10497	0.47573		0.09392	0.31068		0.08287	0.41748
0.07735	0.46602		0.09945	0.38835		0.10497	0.48544		0.09945	0.31068		0.09392	0.41748
0.08287	0.46602		0.1105	0.38835		0.1105	0.48544		0.09945	0.3301		0.09945	0.41748
0.08287	0.47573		0.1105	0.39806		0.1105	0.50485		0.1105	0.3301		0.09945	0.47573
0.0884	0.47573		0.11602	0.40777		0.11602	0.50485		0.1105	0.34951		0.1105	0.47573
0.0884	0.48544		0.11602	0.41748		0.11602	0.51456		0.1105	0.37864		0.1105	0.48544
0.09392	0.48544		0.12155	0.43689		0.12155	0.51456		0.1105	0.38835		0.11602	0.48544
0.09392	0.53398		0.12707	0.43689		0.12155	0.58252		0.11602	0.38835		0.11602	0.51456
0.09945	0.53398		0.12707	0.45631		0.12707	0.59223		0.11602	0.42718		0.12155	0.52427
0.09945	0.54369		0.1326	0.45631		0.14365	0.59223		0.12155	0.43689		0.12707	0.52427
0.11602	0.54369		0.1326	0.47573		0.14365	0.62136		0.12155	0.49515		0.12707	0.54369
0.11602	0.56311		0.14917	0.47573		0.14917	0.62136		0.13812	0.49515		0.13812	0.54369
0.12155	0.56311		0.14917	0.49515		0.14917	0.66019		0.13812	0.51456		0.13812	0.57282
0.12155	0.57282		0.16022	0.49515		0.16022	0.66019		0.14365	0.51456		0.14365	0.57282
0.12707	0.57282		0.18232	0.49515		0.16022	0.67961		0.14365	0.53398		0.14365	0.60194
0.12707	0.60194		0.18232	0.50485		0.1768	0.67961		0.1547	0.53398		0.1547	0.60194
0.1326	0.60194		0.19337	0.50485		0.1768	0.68932		0.1547	0.54369		0.1547	0.61165
0.1326	0.61165		0.19337	0.51456		0.19337	0.68932		0.16575	0.54369		0.16575	0.61165
0.14365	0.61165		0.1989	0.51456		0.1989	0.70874		0.16575	0.5534		0.1768	0.61165
0.14365	0.66019		0.1989	0.54369		0.1989	0.71845		0.17127	0.5534		0.18785	0.61165
0.14917	0.66019		0.20442	0.54369		0.20994	0.71845		0.18232	0.5534		0.18785	0.6699
0.14917	0.69903		0.20442	0.5534		0.20994	0.72816		0.18232	0.57282		0.1989	0.6699
0.1547	0.69903		0.20994	0.5534		0.23204	0.72816		0.18785	0.57282		0.1989	0.69903
0.1547	0.70874		0.21547	0.57282		0.24309	0.72816		0.18785	0.60194		0.20994	0.69903
0.16022	0.70874		0.21547	0.58252		0.24862	0.72816		0.19337	0.61165		0.20994	0.70874
0.16022	0.71845		0.22652	0.58252		0.24862	0.73786		0.1989	0.61165		0.21547	0.70874
0.17127	0.71845		0.22652	0.59223		0.26519	0.73786		0.1989	0.63107		0.21547	0.71845
0.17127	0.72816		0.23204	0.59223		0.26519	0.74757		0.20994	0.63107		0.23204	0.71845
0.1768	0.72816		0.24309	0.59223		0.27072	0.74757		0.21547	0.63107		0.23204	0.73786
0.1768	0.73786		0.25414	0.59223		0.27072	0.75728		0.21547	0.65049		0.24862	0.73786
0.19337	0.73786		0.25414	0.62136		0.27624	0.75728		0.22099	0.65049		0.24862	0.75728
0.19337	0.74757		0.25414	0.65049		0.27624	0.7767		0.22099	0.6699		0.25967	0.75728
0.1989	0.74757		0.25967	0.65049		0.28729	0.7767		0.23204	0.6699		0.25967	0.76699
0.1989	0.75728		0.27624	0.65049		0.28729	0.79612		0.23204	0.67961		0.26519	0.76699
0.20442	0.75728		0.29282	0.65049		0.29282	0.79612		0.24309	0.67961		0.26519	0.7767
0.20442	0.76699		0.29282	0.6699		0.29282	0.81553		0.24309	0.68932		0.27624	0.7767
0.20994	0.76699		0.32044	0.6699		0.30939	0.81553		0.25414	0.68932		0.28729	0.7767
0.20994	0.7767		0.32044	0.67961		0.33149	0.81553		0.25414	0.70874		0.30387	0.7767
0.21547	0.7767		0.32597	0.67961		0.33702	0.81553		0.27072	0.70874		0.30387	0.79612
0.21547	0.79612		0.32597	0.68932		0.34254	0.82524		0.27072	0.71845		0.31492	0.79612
0.23204	0.79612		0.33149	0.68932		0.34807	0.82524		0.27624	0.71845		0.31492	0.80583
0.23204	0.80583		0.33149	0.69903		0.34807	0.83495		0.28729	0.71845		0.32044	0.80583
0.24309	0.80583		0.37569	0.69903		0.35912	0.83495		0.28729	0.72816		0.32044	0.81553
0.24309	0.81553		0.37569	0.71845		0.35912	0.84466		0.29282	0.72816		0.34807	0.81553
0.24862	0.81553		0.38122	0.71845		0.37569	0.84466		0.29282	0.73786		0.35359	0.83495
0.24862	0.82524		0.38122	0.73786		0.37569	0.85437		0.30387	0.73786		0.37017	0.83495
0.26519	0.82524		0.38674	0.73786		0.38122	0.85437		0.33149	0.73786		0.37017	0.86408
0.26519	0.84466		0.38674	0.74757		0.38122	0.86408		0.33149	0.74757		0.37569	0.86408
0.29282	0.84466		0.39779	0.74757		0.42541	0.86408		0.33702	0.74757		0.38674	0.86408
0.29282	0.85437		0.40884	0.74757		0.42541	0.87379		0.34254	0.76699		0.39227	0.86408
0.33702	0.85437		0.40884	0.75728		0.43646	0.87379		0.35359	0.76699		0.40331	0.86408
0.33702	0.87379		0.41989	0.75728		0.44199	0.8835		0.35359	0.7767		0.41989	0.86408
0.34254	0.87379		0.43094	0.75728		0.45304	0.8835		0.35912	0.7767		0.44751	0.86408
0.34254	0.8835		0.44751	0.76699		0.45304	0.8932		0.35912	0.79612		0.44751	0.8932
0.34807	0.8835		0.45304	0.76699		0.45856	0.8932		0.36464	0.79612		0.49171	0.8932
0.34807	0.8932		0.45304	0.7767		0.45856	0.90291		0.36464	0.81553		0.49171	0.90291
0.35912	0.8932		0.45856	0.7767		0.46409	0.90291		0.37017	0.81553		0.50829	0.90291
0.35912	0.91262		0.46961	0.7767		0.47514	0.90291		0.37017	0.82524		0.50829	0.91262
0.38122	0.91262		0.48619	0.78641		0.49171	0.90291		0.39227	0.82524		0.56354	0.91262
0.38122	0.92233		0.51381	0.79612		0.49171	0.91262		0.39227	0.84466		0.56906	0.92233
0.47514	0.92233		0.51934	0.79612		0.50276	0.91262		0.40331	0.84466		0.56906	0.93204
0.47514	0.93204		0.52486	0.80583		0.50829	0.92233		0.40331	0.86408		0.58011	0.93204
0.48619	0.93204		0.55801	0.80583		0.54144	0.92233		0.40884	0.86408		0.59116	0.93204
0.48619	0.94175		0.55801	0.82524		0.55249	0.92233		0.40884	0.87379		0.62431	0.93204
0.56906	0.94175		0.56354	0.82524		0.57459	0.92233		0.42541	0.87379		0.62983	0.94175
0.58011	0.94175		0.57459	0.82524		0.57459	0.93204		0.43646	0.87379		0.64088	0.94175
0.61878	0.94175		0.58011	0.82524		0.62983	0.93204		0.46409	0.87379		0.64088	0.96117
0.61878	0.95146		0.58011	0.83495		0.62983	0.94175		0.46409	0.8835		0.66851	0.96117
0.64641	0.95146		0.58564	0.83495		0.64088	0.94175		0.47514	0.8835		0.66851	0.97087
0.64641	0.96117		0.58564	0.85437		0.64088	0.95146		0.47514	0.8932		0.77901	0.97087
0.65746	0.96117		0.59669	0.85437		0.69061	0.95146		0.50276	0.90291		0.78453	0.98058
0.65746	0.97087		0.60221	0.86408		0.70166	0.96117		0.51381	0.90291		0.79558	0.98058
0.74033	0.97087		0.60773	0.86408		0.74586	0.96117		0.52486	0.90291		0.8011	0.98058
0.75138	0.97087		0.61878	0.86408		0.74586	0.97087		0.52486	0.91262		0.8011	0.99029
0.79558	0.97087		0.61878	0.87379		0.8232	0.97087		0.53039	0.91262		0.81215	0.99029
0.79558	0.98058		0.62431	0.87379		0.8232	0.98058		0.53039	0.92233		0.8232	0.99029
0.91713	0.98058		0.62431	0.8835		0.88398	0.98058		0.53591	0.92233		0.8453	0.99029
0.91713	0.99029		0.64088	0.8835		0.88398	1		0.55249	0.93204		0.85635	0.99029
0.9779	0.99029		0.65193	0.8835		0.89503	1		0.58011	0.93204		0.87293	0.99029
0.9779	1		0.66298	0.8835		0.92818	1		0.58564	0.94175		0.88398	0.99029
1	1		0.67403	0.8835		0.93923	1		0.58564	0.95146		0.95028	0.99029
			0.67956	0.8835		1	1		0.59669	0.95146		0.96133	1
			0.67956	0.8932					0.62983	0.95146		1	1
			0.69061	0.8932					0.64641	0.95146
			0.71823	0.8932					0.66298	0.95146
			0.71823	0.90291					0.67403	0.95146
			0.72376	0.90291					0.67956	0.95146
			0.72376	0.91262					0.69061	0.95146
			0.72928	0.92233					0.70166	0.95146
			0.73481	0.92233					0.71271	0.95146
			0.73481	0.94175					0.72928	0.95146
			0.74586	0.94175					0.73481	0.96117
			0.74586	0.96117					0.74033	0.96117
			0.79006	0.96117					0.74033	0.97087
			0.79006	0.97087					0.75138	0.97087
			0.85635	0.97087					0.75691	0.97087
			0.8674	0.97087					0.76243	0.98058
			0.8674	0.99029					0.79006	0.98058
			0.87293	0.99029					0.80663	0.98058
			0.88398	0.99029					0.83425	0.99029
			0.89503	0.99029					0.85083	0.99029
			0.90608	0.99029					0.86188	0.99029
			0.96133	0.99029					0.88398	0.99029
			0.96685	1					0.8895	1
			1	1					0.89503	1
									0.90608	1
									0.91713	1
									0.9337	1
									1	1
